# Supplementary material for: MAP4K1 and MAP4K2 regulate ABA-induced and Ca2+-mediated stomatal closure in Arabidopsis
Source: Sci Adv. 2025 Dec 19;11(51):eadt4916. doi: 10.1126/sciadv.adt4916 (PMC12716388; doi:10.1126/sciadv.adt4916)
Supplement: Supplementary file 2 — Tables S1 to S7 [file sciadv.adt4916_tables_s1_to_s7.zip]

Archive with 1 entries (1 files):
- adt4916_tables_s1_to_s7.zip
